# Supplementary material for: Co-existence of multiple distinct lineages in Vibrio parahaemolyticus serotype O4:K12
Source: Microb Genom. 2020 Oct 4;6(12):mgen000287. doi: 10.1099/mgen.0.000287 (PMC8116679; doi:10.1099/mgen.0.000287)
Supplement: Supplementary material 2 [file mgen-6-287-s002.xlsx]

## Sheet: Table S1_VP island info
Gene/VPaI	Genome Accession Number	Location (bp)(ORFs)	Reference
VPaI-1	NC_004603.1	381054–403433 (VP0380–VP0403)	Hurley CC, Quirke A, Reen FJ, Boyd EF. Four genomic islands that mark post-1995 pandemic Vibrio parahaemolyticus isolates. BMC Genomics. 2006;7:104
VPaI-2	NC_004603.1	666070-674355 (VP0635–VP0643)	Hurley CC, Quirke A, Reen FJ, Boyd EF. Four genomic islands that mark post-1995 pandemic Vibrio parahaemolyticus isolates. BMC Genomics. 2006;7:104
VPaI-3	NC_004603.1	1121252–1152668(VP1071–VP1095)	Hurley CC, Quirke A, Reen FJ, Boyd EF. Four genomic islands that mark post-1995 pandemic Vibrio parahaemolyticus isolates. BMC Genomics. 2006;7:104
VPaI-4	NC_004603.1	2240007–2256166(VP2131–VP2144)	Hurley CC, Quirke A, Reen FJ, Boyd EF. Four genomic islands that mark post-1995 pandemic Vibrio parahaemolyticus isolates. BMC Genomics. 2006;7:104
VPaI-5	NC_004603.1	3084846–3099979(VP2900–VP2910)	Hurley CC, Quirke A, Reen FJ, Boyd EF. Four genomic islands that mark post-1995 pandemic Vibrio parahaemolyticus isolates. BMC Genomics. 2006;7:104
VPaI-6	NC_004605.1	1325821–1352643(VPA1253–VPA1270)	Hurley CC, Quirke A, Reen FJ, Boyd EF. Four genomic islands that mark post-1995 pandemic Vibrio parahaemolyticus isolates. BMC Genomics. 2006;7:104
VPaI-7	NC_004605.1	1388536–1467670(VPA1310–VPA1396)	Hurley CC, Quirke A, Reen FJ, Boyd EF. Four genomic islands that mark post-1995 pandemic Vibrio parahaemolyticus isolates. BMC Genomics. 2006;7:104
orf8	AP000581	5050-6543	A Filamentous Phage Associated with Recent Pandemic Vibrio parahaemolyticus O3K6 Strains/Filamentous Phage Associated with Recent Pandemic Strains of Vibrio parahaemolyticus
tdhS(tdh1)	NC_004605.1	1450828..1451397(VPA1378)	Makino K, Oshima K, Kurokawa K, Yokoyama K, Uda T, Tagomori K, et al. Genome sequence of Vibrio parahaemolyticus: a pathogenic mechanism distinct from that of V cholerae. Lancet. 2003;361(9359):743-9
tdhA(tdh2)	NC_004605.1	1391960..1392529(VPA1314)	Makino K, Oshima K, Kurokawa K, Yokoyama K, Uda T, Tagomori K, et al. Genome sequence of Vibrio parahaemolyticus: a pathogenic mechanism distinct from that of V cholerae. Lancet. 2003;361(9359):743-9
MAVP-QPI	MF066646.1		Xu F, Gonzalez-Escalona N, Drees KP, Sebra RP, Cooper VS, Jones SH, et al. Parallel evolution of two clades of a major Atlantic endemic Vibrio parahaemolyticus pathogen lineage by independent acquisition of related pathogenicity islands. Appl Environ Microbiol. 2017
tdh3	MF066646.1	11163-11732(MF066646/MAVP-QPI_00012)	Xu F, Gonzalez-Escalona N, Drees KP, Sebra RP, Cooper VS, Jones SH, et al. Parallel evolution of two clades of a major Atlantic endemic Vibrio parahaemolyticus pathogen lineage by independent acquisition of related pathogenicity islands. Appl Environ Microbiol. 2017
trh	MF066646.1	25806-26375(MF066646/MAVP-QPI_00030)	Xu F, Gonzalez-Escalona N, Drees KP, Sebra RP, Cooper VS, Jones SH, et al. Parallel evolution of two clades of a major Atlantic endemic Vibrio parahaemolyticus pathogen lineage by independent acquisition of related pathogenicity islands. Appl Environ Microbiol. 2017

## Sheet: Table S2_Strain list
Strain	Serotype	Year	Place	Accession No
RIMD2210633	O3:K6	1996	Japan	NC_004603,NC_004605
S001	ND	Unknown	Thailand	AWNF00000000
S002	O2:K3	1999	Taiwan, China	AWNE00000000
S011	O3:K6	1990	Thailand	AWMY00000000
S014	ND	1992	Taiwan, China	AWMV00000000
S015	ND	1992	Taiwan, China	AWMU00000000
S016	O3:K29	1992	Taiwan, China	AWMT00000000
S017	ND	1992	Taiwan, China	AWMS00000000
S018	O3:K29	1993	Taiwan, China	AWMR00000000
S019	O3:K36	1998	USA	AWMQ00000000
S020	O5:K15	1994	Taiwan, China	AWMP00000000
S021	O5:K15	1999	India	AWMO00000000
S022	O5:K15	1984	Japan	AWMN00000000
S023	O3:K5	1994	Taiwan, China	AWMM00000000
S024	O4:K10	1998	Taiwan, China	AWML00000000
S025	ND	1992	Taiwan, China	AWMK00000000
S026	ND	Unknown	Thailand	AWMJ00000000
S027	ND	Unknown	USA	AWMI00000000
S028	ND	Unknown	Thailand	AWMH00000000
S029	ND	1981	Spain	AWMG00000000
S030	O4:K8	1999	India	AWMF00000000
S031	O4:K13	1984	Japan	AWME00000000
S032	O1:K56	1998	Phillipine	AWMD00000000
S033	O5:K60	1994	Taiwan, China	AWMC00000000
S034	O5:KUT	1999	India	AWMB00000000
S035	O4:K53	1984	Japan	AWMA00000000
S036	ND	Unknown	Thailand	AWLZ00000000
S037	O4:K12	1994	USA	AWLY00000000
S038	O4:K12	1982	USA	AWLX00000000
S039	ND	Unknown	Taiwan, China	AWLW00000000
S040	O1:K25	1990	Thailand	AWLV00000000
S041	O4:K63	1993	Taiwan, China	AWLU00000000
S042	O3:K6	1984	Japan	AWLT00000000
S043	Unknown	Unknown	Thailand	AWLS00000000
S044	O1:K69	1990	Thailand	AWLR00000000
S045	O1:K69	1990	Thailand	AWLQ00000000
S046	ND	1982	Spain	AWLP00000000
S047	ND	1981	Spain	AWLO00000000
S048	O11:KUT	1997	USA	AWLN00000000
S049	O4:K8	1984	Japan	AWLM00000000
S052	ND	1975	Spain	AWLL00000000
S053	O1:K69	1990	Thailand	AWLK00000000
S054	ND	Unknown	Thailand	AWLJ00000000
S055	O1:K41	1994	Taiwan, China	AWLI00000000
S056	O1:K56	1994	Taiwan, China	AWLH00000000
S057	O1:K41	1994	Taiwan, China	AWLG00000000
S058	O4:K12	1970	Japan	AWLF00000000
S060	ND	1992	Taiwan, China	AWLE00000000
S062	O6:K18	1998	Singapore	AWLD00000000
S063	O1:K25	1998	Taiwan, China	AWLC00000000
S071	O1:KUT	1998	Bangladesh	AWKU00000000
S073	O3:K6	1997	Thailand	AWKS00000000
S086	O1:K25	1999	Thailand	AWKI00000000
S091	O4:K68	1999	India	AWKE00000000
S093	O3:K6	1998	Japan	AWKC00000000
S096	O3:K6	1999	Korea	AWJZ00000000
S097	ND	1992	Taiwan, China	AWJY00000000
S098	O3:K48	1997	USA	AWJX00000000
S100	O4:K49	1990	USA	AWJW00000000
S101	O4:K63	1990	USA	AWJV00000000
S104	O6:K18	1997	USA	AWJU00000000
S105	O4:K9	1984	Japan	AWJT00000000
S106	O5:KUT	1990	Thailand	AWJS00000000
S108	O1:KUT	1990	Thailand	AWJR00000000
S109	O4:K10	1993	Taiwan, China	AWJQ00000000
S110	OUT:K1	1999	India	AWJP00000000
S111	O1:K1	1990	Thailand	AWJO00000000
S112	ND	1951	Japan	AWJN00000000
S113	O1:K1	1990	India	AWJM00000000
S114	O2:K28	1998	India	AWJL00000000
S115	O1:K69	1991	Thailand	AWJK00000000
S116	ND	Unknown	Thailand	AWJJ00000000
S117	KUT	1984	Japan	AWJI00000000
S118	O4:K8	1984	Japan	AWJH00000000
S119	O4:K11	1999	Taiwan, China	AWJG00000000
S120	O10:KUT	1990	Thailand	AWJF00000000
S121	ND	Unknown	Thailand	AWJE00000000
S122	O1:K38	1999	India	AWJD00000000
S123	O1:K64	1984	Japan	AWJC00000000
S124	O3:K57	1992	Taiwan, China	AWJB00000000
S125	O4:K13	1997	USA	AWJA00000000
S128	O8:KUT	1999	India	AWIY00000000
S129	O5:K60	1984	Japan	AWIX00000000
S130	ND	2003	Unknown	AWIW00000000
S132	ND	2005	Liaoning, China	AWIU00000000
S134	ND	2005	Liaoning, China	AWIS00000000
S139	ND	2006	Inner Mongolia, China	AWIN00000000
S140	ND	2006	Shanghai, China	AWIM00000000
S141	ND	2006	Shanghai, China	AWIL00000000
S142	ND	2006	Shanghai, China	AWIK00000000
S145	ND	2006	Inner Mongolia, China	AWIH00000000
S146	ND	2006	Inner Mongolia, China	AWIG00000000
S147	ND	2006	Inner Mongolia, China	AWIF00000000
S148	ND	2006	Inner Mongolia, China	AWIE00000000
S152	ND	2006	Shandong, China	AWIB00000000
S155	ND	2006	Shandong, China	AWHY00000000
S157	ND	2006	Shandong, China	AWHW00000000
S159	ND	2006	Shandong, China	AWHU00000000
S160	ND	2006	Shandong, China	AWHT00000000
S162	ND	2007	Thailand	AWHR00000000
S163	ND	2007	Malaysia	AWHQ00000000
S164	ND	2007	USA	AWHP00000000
S165	ND	2007	Shanghai, China	AWHO00000000
S166	ND	2007	Shanghai, China	AWHN00000000
S167	ND	2007	Shanghai, China	AWHM00000000
S168	ND	2007	Shanghai, China	AWHL00000000
S170	ND	2007	Shanghai, China	AWHK00000000
S171	ND	2007	Shanghai, China	AWHJ00000000
S172	ND	2007	Shanghai, China	AWHI00000000
S173	ND	2007	Shanghai, China	AWHH00000000
S174	ND	2007	Shanghai, China	AWHG00000000
vp060467	O4:K12	2006	China	SAMN10743322
vp100057	O4:K12	2010	China	SAMN10743323
VP10329	O4:K12	1998	USA	AFBW00000000
vp110079	O4:K12	2011	China	SAMN10743324
vp110383	O4:K12	2011	China	SAMN10743325
vp111100	O4:K12	2011	China	SAMN10743326
vp111101	O4:K12	2011	China	SAMN10743345
vp140367	O4:K12	2014	China	SAMN10743327
vp140733	O4:K12	2014	China	SAMN10743328
vp140922	O4:K12	2014	China	SAMN10743329
vp141108	O4:K12	2014	China	SAMN10743330
vp141114	O4:K12	2014	China	SAMN10743331
vp141144	O4:K12	2014	China	SAMN10743332
vp141216	O4:K12	2014	China	SAMN10743333
vp141263	O4:K12	2014	China	SAMN10743334
vp141294	O4:K12	2014	China	SAMN10743335
vp141299	O4:K12	2014	China	SAMN10743336
vp141300	O4:K12	2014	China	SAMN10743337
vp141303	O4:K12	2014	China	SAMN10743338
vp141304	O4:K12	2014	China	SAMN10743339
vp141309	O4:K12	2014	China	SAMN10743340
vp141314	O4:K12	2014	China	SAMN10743341
vp141317	O4:K12	2014	China	SAMN10743342
vp141321	O4:K12	2014	China	SAMN10743343
vp141326	O4:K12	2014	China	SAMN10743344
ICDC-VP1329	O4:K12	2012	China	SAMN10761833
Memo: ND, not determined

## Sheet: Table S3_MLST
Strain	dnaE	dtdS	gyrB	pntA	pyrC	recA	tnaA	ST
S038	36	25	15	23	21	1	16	59
VP10329	21	23	15	23	21	1	16	36
vp06467	31	332	367	83	3	259	23	ST933
vp100057	32	13	383	241	193	350	38	ST2009
vp110079	32	13	36	241	5	350	38	ST2010
vp111101	33	151	261	176	52	93	194	ST813
ICDC-VP1329	33	151	261	176	52	93	194	ST813
vp110383	33	151	261	176	52	93	194	ST813
vp111100	33	151	261	176	52	93	194	ST813
vp140367	33	151	261	176	52	93	194	ST813
vp140733	33	151	261	176	52	93	194	ST813
vp140922	33	151	261	176	52	93	194	ST813
vp141108	33	151	261	176	52	93	194	ST813
vp141114	33	151	261	176	52	93	194	ST813
vp141144	33	151	261	176	52	93	194	ST813
vp141216	33	151	261	176	52	93	194	ST813
vp141263	33	151	261	176	52	93	194	ST813
vp141294	33	151	261	176	52	93	194	ST813
vp141299	33	151	261	176	52	93	194	ST813
vp141300	33	151	261	176	52	93	194	ST813
vp141303	33	151	261	176	52	93	194	ST813
vp141304	33	151	261	176	52	93	194	ST813
vp141309	33	151	261	176	52	93	194	ST813
vp141314	33	151	261	176	52	93	194	ST813
vp141317	33	151	261	176	52	93	194	ST813
vp141321	33	151	261	176	52	93	194	ST813
vp141326	33	151	261	176	52	93	194	ST813

## Sheet: Table S4_VPaI distribution
Genome	Region	Year	TTSS1	TTSS2α	urease	VPaI-2	VPaI-4	VPaI-7α	VPaI-7γ	trh	tdh	vopV_VPaI-7α	Reads Mapping Depth of vopV_VPaI-7α	vopV_VPaI-7γ	Reads Mapping Depth of vopV_VPaI-7γ	orf8	lineage
VP10329	USA	1998	87.26	4.16378	100	VPaI-2_Type C	Neg	21.668	99.9922	trh_SV1	tdh3	NA*	NA*	NA*	NA*	Neg	lineage 3
S058	Japan	1970	99.81	4.16064	100	VPaI-2_Type A	Neg	18.8728	95.0829	trh_SV9	tdh3	NA*	NA*	NA*	NA*	Neg	lineage 4
S038	USA	1982	87.26	4.04742	100	VPaI-2_Type C	Neg	18.9701	97.4998	trh_SV1	tdh3	NA*	NA*	NA*	NA*	Neg	lineage 3
S037	USA	1994	86.78	4.04742	100	VPaI-2_Type C	Neg	19.0712	95.8111	trh_SV1	tdh3	NA*	NA*	NA*	NA*	Neg	lineage 3
ICDC-VP1329	China	2012	99.99	4.29272	100	VPaI-2_Type E	Neg	20.5889	99.7148	trh_SV5	tdh3	NA*	NA*	NA*	NA*	Neg	lineage 5
vp060467	China	2006	99.98	100	Neg	VPaI-2_Type D	VPaI-4_Type A	100	16.9094	Neg	tdhA(2)/tdhS(1)	100	270	17.9775	1.3	Neg	lineage 2
vp100057	China	2010	99.99	97.5596	Neg	VPaI-2_Type C	Neg	89.1022	17.078	Neg	Neg	97.289	220	21.1125	1.2	Neg	lineage 1
vp110079	China	2011	99.99	97.4904	Neg	VPaI-2_Type B	Neg	89.0744	17.078	Neg	Neg	97.905	430	0	nan	Neg	lineage 1
vp110383	China	2011	99.99	4.29272	100	VPaI-2_Type E	Neg	21.04	98.4123	trh_SV5	tdh3	9.52968	1	99.9861	170	Neg	lineage 5
vp111100	China	2011	99.99	4.29272	100	VPaI-2_Type E	Neg	21.04	99.2845	trh_SV5	tdh3	0	nan	99.9723	190	Neg	lineage 5
vp111101	China	2011	99.99	4.29272	100	VPaI-2_Type E	Neg	20.8858	96.3639	trh_SV5	tdh3	0	nan	99.8474	350	Neg	lineage 5
vp140367	China	2014	99.99	10.8655	100	VPaI-2_Type E	Neg	20.8858	99.4031	trh_SV5	tdh3	78.3939	5.8	92.2319	300	Neg	lineage 5
vp140733	China	2014	99.99	4.29272	100	VPaI-2_Type E	Neg	21.04	98.3339	trh_SV5	tdh3	37.6669	1.8	90.6644	280	Neg	lineage 5
vp140922	China	2014	99.99	4.29272	100	VPaI-2_Type E	Neg	21.04	97.589	trh_SV5	tdh3	0	nan	90.4841	270	Neg	lineage 5
vp141108	China	2014	99.99	4.29272	100	VPaI-2_Type E	Neg	21.04	98.7053	trh_SV5	tdh3	0	nan	90.4425	290	Neg	lineage 5
vp141114	China	2014	99.99	4.29272	100	VPaI-2_Type E	Neg	21.04	97.5655	trh_SV5	tdh3	0	nan	90.4564	320	Neg	lineage 5
vp141144	China	2014	99.99	4.29272	100	VPaI-2_Type E	Neg	21.8576	99.1699	trh_SV5	tdh3	41.9799	3.4	90.1789	300	Neg	lineage 5
vp141216	China	2014	99.99	4.29272	100	VPaI-2_Type E	Neg	20.8858	96.2482	trh_SV5	tdh3	10.269	1	93.7301	280	Neg	lineage 5
vp141263	China	2014	99.99	4.29272	100	VPaI-2_Type E	Neg	20.8858	99.6619	trh_SV5	tdh3	5.1756	1	90.276	160	Neg	lineage 5
vp141294	China	2014	99.99	4.29272	100	VPaI-2_Type E	Neg	20.9616	98.9297	trh_SV5	tdh3	10.0637	1	90.3454	370	Neg	lineage 5
vp141299	China	2014	99.99	4.29272	100	VPaI-2_Type E	Neg	20.8858	98.8798	trh_SV5	tdh3	25.6521	1	89.7351	180	Neg	lineage 5
vp141300	China	2014	99.99	4.29272	100	VPaI-2_Type E	Neg	21.8626	98.67	trh_SV5	tdh3	5.1756	1	90.1789	270	Neg	lineage 5
vp141303	China	2014	99.99	4.29272	100	VPaI-2_Type E	Neg	21.04	98.8112	trh_SV5	tdh3	5.1756	1	90.2899	200	Neg	lineage 5
vp141304	China	2014	99.99	4.29272	100	VPaI-2_Type E	Neg	20.8858	98.8004	trh_SV5	tdh3	0	nan	90.2206	150	Neg	lineage 5
vp141309	China	2014	99.99	4.29272	100	VPaI-2_Type E	Neg	20.8858	98.6102	trh_SV5	tdh3	0	nan	90.7754	150	Neg	lineage 5
vp141314	China	2014	99.99	4.29272	100	VPaI-2_Type E	Neg	21.04	98.4603	trh_SV5	tdh3	0	nan	88.2369	150	Neg	lineage 5
vp141317	China	2014	99.99	4.29272	100	VPaI-2_Type E	Neg	20.8858	98.2839	trh_SV5	tdh3	24.9333	1	89.5409	280	Neg	lineage 5
vp141321	China	2014	99.99	4.29272	100	VPaI-2_Type E	Neg	21.8576	97.7605	trh_SV5	tdh3	0	nan	90.1512	320	Neg	lineage 5
vp141326	China	2014	99.99	4.29272	100	VPaI-2_Type E	Neg	20.8858	97.9595	trh_SV5	tdh3	0	nan	90.7477	350	Neg	lineage 5
NA*: Reads were not available. Colomn M and O were the coverage percentage of vopV_VPaI-7α and vopV_VPaI-7γ calculated by reads mapping respectively. Many repeats existed both in vopV_VPaI-7α and vopV_VPaI-7γ. It's not accurate to calculate the coverage with assemblies.
Column D, E, F, I, J were the coverage percentage values of the relavant elements calculated by assembly alignment.

## Sheet: Table S5_Specific region
Strain or Cluster of strains	Segment	Best hit	Accession Number	Memo	Function
S058 specific segment	segment 1	part of VPaI-2 in V. parahaemolyticus RIMD2210633	NC_004603.1		known LGT element
	segment 2	All new segment			All new segment
	segment 3	integrase		Subtilisin-like serine protease	Possible LGT element
	segment 4	hypothetical			Hypothetical
	segment 5	Bacteriophage replication gene A protein (GPA)			Possible LGT element
	segment 6	unknown			Hypothetical
	segment 7	88% identity (99% segment) Similar to Vibrio anguillarum VIB43 chromosome 1	NZ_CP023054.1		Unknown function in other species
ICDC-VP1329 specific segment	segment 1	All new segment			All new segment
	segment 2	Phage,recombinase	NC_014965.1	97% identity in 97% coverage segment with Vibrio vulnificus MO6-24/O chromosome I	Possible LGT element in other species
	segment 3	Integrase	NZ_CP009847.1	Partial similarity to Vibrio parahaemolyticus strain FORC_004 chromosome 1	Known LGT element
	segment 4	Phage	NZ_CP017918.1	96% identity in 93% coverage segment with Vibrio alginolyticus strain K09K1 chromosome I	Known LGT element in other species
vp060467 specific segment	segment 1	part of the sequence is part of super integron in Vibrio cholerae strain NCTC9420 chromosome 2 and other have no hit	NZ_CP013320.1		Known LGT element in other species
	segment 2	part of the sequence is part of super integron in Vibrio cholerae strain NCTC9420 chromosome 2 and part is part of the super integron in other V. parahaemolyticus and other have no hit	NZ_CP013320.1		Known LGT element in other species/known LGT element
	segment 3	A phage in other serotype of V. parahaemolyticus			known LGT element
	segment 4	A phage that is similar to part of the genome in Vibrio anguillarum strain 87-9-116 chromosome 1	NZ_CP021980.1		Known LGT element in other species
	segment 5	similar to part of Vibrio natriegens strain CCUG 16374 chromosome 1,unknown function	NZ_CP016351.1		Unknown function in other species
	segment 6	island in V. parahaemolyticus			known LGT element
	segment 7	unkonwn function in V. parahaemolyticus			Hypothetical
	segment 8	island in V. parahaemolyticus			known LGT element
	segment 9	A phage in Vibrio parahaemolyticus strain FORC_014 chromosome 1	NZ_CP011406.1		known LGT element
	segment 10	part of VpaI-4 in V. parahaemolyticus RIMD2210633	NC_004603.1		known LGT element
vp060467_vp100057_vp110079 specific segment	segment 1	part of VpaI-7 in V. parahaemolyticus RIMD2210633	NC_004605.1		known LGT element
	segment 2	part of VpaI-7 in V. parahaemolyticus RIMD2210633	NC_004605.1		known LGT element
	segment 3	part of VpaI-7 in V. parahaemolyticus RIMD2210633	NC_004605.1		known LGT element
	segment 4	part of VpaI-7 in V. parahaemolyticus RIMD2210633	NC_004605.1		known LGT element
	segment 5	part of a phage in V .parahaemolyticus Vibrio parahaemolyticus strain CHN25 chromosome 2	NZ_CP010884.1		known LGT element
vp100057_vp110079 specific segment	segment 1	part of the superintegron in Vibrio parahaemolyticus strain FORC_018 chromosome I	NZ_CP013826.1		known LGT element
	segment 2	unknown function, part of Vibrio parahaemolyticus strain FORC_014 chromosome 1,superintegron?	NZ_CP011406.1		Hypothetical
	segment 3	This ia a 17.5 kb sequence,～1 kb is 70% identity to plasmid in non-vibrio species and another 3 kb is 80% identity to genome in non-vibrio species.			Known LGT element in other species
	segment 4	500bp hit on Vibrio anguillarum strain PF4 chromosome I, 600bp hit on Vibrio alginolyticus strain K08M4 chromosome 2 unknown function	CP023291.1/NZ_CP017917.1		Unknown function in other species
	segment 5	a 658bp-fragment hits on Vibrio vulnificus CMCP6 chromosome I with 100% identigy,a 873bp-fragment hits on Vibrio vulnificus strain CECT 4999 chromosome I with 93% identity.The left hits nothing.	NC_004459.3/NZ_CP014636.1		Unknown function in other species
	segment 6	hits on sequence in other Vibrio parahaemolyticus, unknown function			Hypothetical
	segment 7	a 782bp and 356bp fragments hits on Vibrio campbellii CAIM 519 = NBRC 15631 strain ATCC 25920, CAIM 519T chromosome 1. The identities were 94%.	NZ_CP015863.1		Unknown function in other species
	segment 8	hit on 8k fragment in Vibrio parahaemolyticus strain FORC_014 chromosome 2, identity 99%, unknown function	NZ_CP011407.1		Hypothetical
	segment 9	All new sequence, 9k
	segment 10	hit on 8k fragment in Vibrio parahaemolyticus strain FORC_006 chromosome 1, identity 94%, unknown function	NZ_CP009765.1		Hypothetical
vp111100_vp111101 specific segment	segment 1	All new 35 kb fragment			All new segment
vp141321_vp141309_vp141263 specific segment	segment 1	plasmid in Vibrio parahaemolyticus UCM-V493 plasmid pVPUCMV and in Vibrio campbellii strain LMB29 plasmid pLMB96.	NZ_CP007006.1 /NZ_CP019298.1		Known LGT element in other species
	segment 2	plasmid in Vibrio parahaemolyticus UCM-V493 plasmid pVPUCMV and in Vibrio campbellii strain LMB29 plasmid pLMB96.	NZ_CP007006.1 /NZ_CP019298.1		Known LGT element in other species
	segment 3	plasmid in Vibrio parahaemolyticus UCM-V493 plasmid pVPUCMV and in Vibrio campbellii strain LMB29 plasmid pLMB96.	NZ_CP007006.1 /NZ_CP019298.1		Known LGT element in other species
	segment 4	plasmid in Vibrio parahaemolyticus UCM-V493 plasmid pVPUCMV and in Vibrio campbellii strain LMB29 plasmid pLMB96.	NZ_CP007006.1 /NZ_CP019298.1		Known LGT element in other species
VP10329_S038_S037 specific segment	segment 1	island 5 and island 6 in the chromosome 1 of VP10329	NZ_CP026041.1
	segment 2	island 3 and island 4 in the chromosome 1 of VP10329	NZ_CP026041.1
	segment 3	island 27, island 28, island 29 island 30 and island 31 in the chromosome 1 of VP10329	NZ_CP026041.1
	segment 4	island 12 and island 13 in the chromosome 1 of VP10329	NZ_CP026041.1
	segment 5	island 12 in the chromosome 1 of VP10329	NZ_CP026041.1
Abbreviation:kb=kilobase;
